# Supplementary material for: Disruption of a Conservative Motif in the C-Terminal Loop of the KCNQ1 Channel Causes LQT Syndrome
Source: Int J Mol Sci. 2022 Jul 19;23(14):7953. doi: 10.3390/ijms23147953 (PMC9316142; doi:10.3390/ijms23147953)
Supplement: Supplementary file 1 [file ijms-23-07953-s001.zip]

Archive with 1 entries (1 files):
- ijms-1790046-supplementary.pdf
